# Supplementary material for: Anillin/Mid1p interacts with the ESCRT-associated protein Vps4p and mitotic kinases to regulate cytokinesis in fission yeast
Source: Cell Cycle. 2021 Aug 12;20(18):1845–60. doi: 10.1080/15384101.2021.1962637 (PMC8525990; doi:10.1080/15384101.2021.1962637)
Supplement: Supplemental Material [file KCCY_A_1962637_SM1576.zip]

Archive with 11 entries (10 files):
- Supplementary information/
- Supplementary information/Rezig et al S1 Fig.tiff
- Supplementary information/Rezig et al S1 Table.docx
- Supplementary information/Rezig et al S2 Fig.tiff
- Supplementary information/Rezig et al S2 Table.docx
- Supplementary information/Rezig et al S3 Fig.tiff
- Supplementary information/Rezig et al S3 Table.docx
- Supplementary information/Rezig et al S4 Fig.tiff
- Supplementary information/Rezig et al S4 Table.docx
- Supplementary information/Rezig et al S5 Fig.tiff
- Supplementary information/Rezig_et_al_S5_Table.docx
